# Supplementary material for: Trophic Structure and Isotopic Niche of Invaded Benthic Communities on Tropical Rocky Shores
Source: Biology (Basel). 2024 Dec 7;13(12):1023. doi: 10.3390/biology13121023 (PMC11673876; doi:10.3390/biology13121023)
Supplement: Supplementary file 1 [file biology-13-01023-s001.zip]

Archive with 2 entries (2 files):
- Online Resource 1.pdf
- Online Resource 2.pdf
